# Supplementary material for: CD74 Correlated With Malignancies and Immune Microenvironment in Gliomas
Source: Front Mol Biosci. 2021 Sep 1;8:706949. doi: 10.3389/fmolb.2021.706949 (PMC8440887; doi:10.3389/fmolb.2021.706949)
Supplement: Supplementary file 1 [file Table2.XLSX]

## Sheet: Sheet1
	Univariate Cox					Multivariate Cox
Gene	Coef	HR	HR.95L	HR.95H	pvalue	Coef	HR	HR.95L	HR.95H	pvalue
LILRB2	0.691247	1.9962	1.75815	2.26649	1.42191e-26	-0.143005	0.86675	0.644025	1.1665	0.345334
BATF	0.779927	2.18131	1.89257	2.5141	4.9939e-27	-0.0285392	0.971864	0.642059	1.47108	0.892663
FGL2	0.594323	1.8118	1.6206	2.02557	1.55263e-25	0.00974575	1.00979	0.758161	1.34494	0.946863
CCR8	3.4134	30.3684	12.6171	73.0942	2.60134e-14	1.32319	3.75538	0.976975	14.4352	0.0540973
OSCAR	0.749126	2.11515	1.84427	2.42583	8.77928e-27	0.282406	1.32632	0.860898	2.04335	0.200294
COL8A2	0.538472	1.71339	1.53475	1.91282	9.23451e-22	0.0645382	1.06667	0.874218	1.30148	0.524934
TYMP	0.503227	1.65405	1.53083	1.78719	3.52923e-37	0.442766	1.55701	1.23787	1.95842	0.000154703
MILR1	0.599218	1.82069	1.59606	2.07695	4.71104e-19	0.128511	1.13713	0.822207	1.57269	0.437311
PILRA	0.737521	2.09075	1.78667	2.44657	3.66815e-20	0.316334	1.37209	1.02814	1.83111	0.0316806
HLA-DMA	0.546506	1.72721	1.55658	1.91654	7.19533e-25	-0.317424	0.728022	0.394309	1.34416	0.310302
HLA-DOA	0.422761	1.52617	1.40268	1.66053	9.20407e-23	-0.471839	0.623854	0.426505	0.912519	0.0150249
HLA-DPA1	0.439391	1.55176	1.43609	1.67675	1.04201e-28	0.235124	1.26507	0.883654	1.81111	0.199027
HLA-DPB1	0.455821	1.57747	1.44854	1.71787	1.09445e-25	0.0607196	1.0626	0.688205	1.64068	0.78411
HLA-DRA	0.451668	1.57093	1.45344	1.69791	4.77385e-30	0.603695	1.82886	1.20076	2.78552	0.00491997
HLA-DRB1	0.416177	1.51615	1.40294	1.63851	7.74751e-26	-0.164555	0.848271	0.663069	1.0852	0.190417
LAIR1	0.503293	1.65416	1.48881	1.83787	7.4962e-21	-0.0115398	0.988527	0.655742	1.4902	0.956055
SLC15A3	0.599179	1.82062	1.59437	2.07899	8.78097e-19	0.0701263	1.07264	0.781958	1.47139	0.663678
GIMAP4	0.474223	1.60677	1.39556	1.84994	4.24779e-11	-0.167319	0.84593	0.586696	1.21971	0.370157
PTPN6	0.628154	1.87415	1.63168	2.15265	6.31054e-19	0.047528	1.04868	0.698168	1.57515	0.818887
C1QC	0.464914	1.59188	1.4396	1.76027	1.2786e-19	-0.422604	0.655338	0.447953	0.958736	0.0294771
LMAN1L	0.489492	1.63149	0.967333	2.75164	0.0664422	-	-	-	-	-
TRAF3IP3	0.581409	1.78856	1.54199	2.07456	1.56555e-14	-0.565194	0.56825	0.375722	0.859434	0.00741499
CASP1	0.708248	2.03043	1.81113	2.27628	6.0971e-34	0.37471	1.45457	1.09208	1.93738	0.0103982
CARD6	0.81005	2.24802	1.89135	2.67196	3.92967e-20	0.233439	1.26294	0.954029	1.67186	0.102863
ADAM6	-3.52499	0.0294522	3.41328e-07	2541.35	0.543266
EGFEM1P	0.0922922	1.09669	0.918765	1.30906	0.306839	-	-	-	-	-
CD74	0.496444	1.64287	1.5007	1.79851	5.9167e-27	-0.0429145	0.957993	0.558112	1.64439	0.876285
