# Supplementary material for: CD74 Correlated With Malignancies and Immune Microenvironment in Gliomas
Source: Front Mol Biosci. 2021 Sep 1;8:706949. doi: 10.3389/fmolb.2021.706949 (PMC8440887; doi:10.3389/fmolb.2021.706949)
Supplement: Supplementary file 4 [file Table1.XLSX]

## Sheet: Sheet1
EntrezID	tfmode	likelihood	SYMBOL
10288	0.999999	0.999667	LILRB2
10538	0.999999	0.999666	BATF
10875	1	0.999785	FGL2
1237	0.99884	0.979176	CCR8
126014	1	0.999811	OSCAR
1296	0.999709	0.993119	COL8A2
1890	1	0.999901	TYMP
284021	0.999999	0.999902	MILR1
29992	1	0.999833	PILRA
3108	1	1	HLA-DMA
3111	1	0.999992	HLA-DOA
3113	1	0.999999	HLA-DPA1
3115	1	0.999998	HLA-DPB1
3122	1	0.999999	HLA-DRA
3123	1	0.999935	HLA-DRB1
3903	1	0.999949	LAIR1
51296	0.999998	0.999814	SLC15A3
55303	1	0.999974	GIMAP4
5777	1	0.999969	PTPN6
714	1	0.999991	C1QC
79748	0.0140511	0.448021	LMAN1L
80342	0.999999	0.999848	TRAF3IP3
834	0.999989	0.999202	CASP1
84674	0.99986	0.999095	CARD6
8755	0.999842	0.986139	ADAM6
93556	-0.921873	0.592586	EGFEM1P
